# Supplementary material for: Tolerance Evaluation of Celery Commercial Cultivars and Genetic Variability of Fusarium oxysporum f. sp. apii
Source: Microorganisms. 2023 Nov 9;11(11):2732. doi: 10.3390/microorganisms11112732 (PMC10673204; doi:10.3390/microorganisms11112732)
Supplement: Supplementary file 1 [file microorganisms-11-02732-s001.zip]

Archive with 1 entries (1 files):
- microorganisms-2624973-SI.pdf
